# Supplementary material for: The impact of food insecurity on health outcomes: empirical evidence from sub-Saharan African countries
Source: BMC Public Health. 2023 Feb 15;23:338. doi: 10.1186/s12889-023-15244-3 (PMC9930357; doi:10.1186/s12889-023-15244-3)
Supplement: Supplementary file 3 — Additional file 3. [file 12889_2023_15244_MOESM3_ESM.xlsx]

## Sheet: data
Year	Country	LEXP	INFMOR	PRUND	AVRDES	GDPPC	GOVEXP	MNSCHOOL	URBAN	LNLEXP	LNINFMOR
2001	Angola	47.059	117.9	67.5	74	2213.68	2.50286	4.4	5.64342	3.8514	4.76984
2002	Angola	47.702	114.2	63.2	76	2433.8	1.60059	4.4	5.61788	3.86497	4.73795
2003	Angola	48.44	110	58.7	79	2423.29	1.8399	4.4	5.61063	3.88033	4.70048
2004	Angola	49.263	105.4	55.1	81	2597.46	2.0225	4.4	5.63247	3.89717	4.65776
2005	Angola	50.165	100.6	52.2	83	2883.98	1.67448	4.4	5.65445	3.91532	4.61115
2006	Angola	51.143	95.6	49.4	85	3102.65	1.81013	4.5	4.97464	3.93463	4.56017
2007	Angola	52.177	90.5	46.2	87	3409.5	1.85922	4.5	5.01063	3.95464	4.50535
2008	Angola	53.243	85.3	43	89	3652.15	2.24921	4.6	5.01963	3.97487	4.44617
2009	Angola	54.311	80.5	40.3	91	3549.58	2.42184	4.7	4.98591	3.99473	4.38826
2010	Angola	55.35	75.9	37.9	93	3587.88	1.69993	4.7	4.93224	4.01368	4.32942
2011	Angola	56.33	71.4	37	94	3579.96	1.83949	4.7	4.87263	4.03123	4.2683
2012	Angola	57.236	67.3	35.4	95	3748.45	1.75723	4.8	4.81293	4.04718	4.20916
2013	Angola	58.054	63.7	29.2	101	3796.88	1.85527	4.9	4.74285	4.06137	4.15418
2014	Angola	58.776	60.5	23.1	106	3843.2	1.5156	4.9	4.6664	4.07373	4.10264
2015	Angola	59.398	57.8	19	110	3748.32	1.39748	5	4.57219	4.08426	4.05699
2016	Angola	59.925	55.6	19.5	109	3530.31	1.27022	5.1	4.48021	4.09309	4.01818
2017	Angola	60.379	53.5	19.4	109	3409.93	1.29187	5.1	4.39196	4.10064	3.97968
2018	Angola	60.782	51.9	18.6	110	3233.91	1.31352	5.2	4.31179	4.10729	3.94932
2001	Benin	55.668	84.3	17.4	108	970.59	1.26715	2.6	3.84733	4.01941	4.43438
2002	Benin	56.025	82.4	15.7	110	985.213	0.991692	2.7	4.03685	4.0258	4.41159
2003	Benin	56.436	80.6	13.8	112	988.627	0.908476	2.7	4.31242	4.03311	4.3895
2004	Benin	56.887	78.9	13.3	113	1001.85	0.99992	2.7	4.26956	4.04107	4.36818
2005	Benin	57.355	77.3	12.2	115	989.372	0.933238	2.8	4.20329	4.04926	4.34769
2006	Benin	57.817	75.8	11.1	117	999.02	0.983333	2.8	4.13789	4.05728	4.3281
2007	Benin	58.255	74.4	10.2	118	1029.03	0.814532	2.8	4.08645	4.06483	4.30946
2008	Benin	58.654	73.1	9.2	120	1049.37	0.769331	2.8	4.04567	4.07166	4.29183
2009	Benin	59.009	71.8	9.2	120	1043.96	1.02137	2.8	4.01666	4.07769	4.27388
2010	Benin	59.318	70.6	8.7	121	1036.53	0.990113	2.8	4.00368	4.08291	4.25703
2011	Benin	59.59	69.3	8.4	121	1037.75	1.0878	2.8	3.99172	4.08749	4.23844
2012	Benin	59.842	68.1	8.1	122	1057.67	1.02051	3	3.97624	4.09171	4.22098
2013	Benin	60.092	66.8	7.8	123	1102.53	1.04497	3.2	3.95557	4.09588	4.2017
2014	Benin	60.345	65.5	7.7	123	1140.45	0.786284	3.3	3.94913	4.10008	4.18205
2015	Benin	60.608	64.3	7.6	124	1129	0.803808	3.5	3.93614	4.10443	4.16356
2016	Benin	60.885	63	7.5	124	1134.92	0.791846	3.6	3.92326	4.10899	4.14313
2017	Benin	61.174	61.8	7.4	124	1166.76	1.115	3.6	3.90924	4.11372	4.1239
2018	Benin	61.47	60.4	7.4	124	1211.32	1.43815	3.8	3.89135	4.11855	4.10099
2001	Botswana	50.281	29.4	23.2	98	5126.35	4.96227	7.7	3.46093	3.91763	3.38099
2002	Botswana	50.232	27.4	23.1	98	5341.92	2.9842	7.9	2.70873	3.91665	3.31054
2003	Botswana	50.518	25.8	22.9	98	5493.14	3.96792	8	2.56816	3.92233	3.25037
2004	Botswana	51.15	24.2	22	99	5542.31	4.38895	8.1	2.60956	3.93476	3.18635
2005	Botswana	52.13	21	22.5	98	5686.78	3.64169	8.3	2.70089	3.95374	3.04452
2006	Botswana	53.435	20	24.3	97	6038.79	3.45154	8.4	2.83829	3.97847	2.99573
2007	Botswana	54.983	21.6	26.2	95	6400.72	3.33555	8.5	4.80462	4.00702	3.07269
2008	Botswana	56.679	22.6	26.8	95	6657.83	3.91227	8.6	4.70312	4.0374	3.11795
2009	Botswana	58.447	22.9	27	95	6029.2	4.48483	8.8	4.43765	4.06812	3.13114
2010	Botswana	60.211	24.6	26.3	95	6434.82	3.52489	8.9	4.09743	4.09786	3.20275
2011	Botswana	61.91	27.1	24.4	97	6728.2	3.98185	8.9	3.71534	4.12568	3.29953
2012	Botswana	63.511	27	23.3	98	6944.81	3.67244	9	2.59513	4.15121	3.29584
2013	Botswana	64.976	28.6	20.7	100	7646.41	2.86154	9.1	2.35439	4.17402	3.35341
2014	Botswana	66.265	31	19.4	101	7864.25	2.87632	9.2	2.46305	4.19366	3.43399
2015	Botswana	67.338	32.1	18.6	103	7613.7	3.28679	9.2	2.70418	4.20972	3.46886
2016	Botswana	68.178	33	20.5	102	7797.14	3.05569	9.3	2.98471	4.22212	3.49651
2017	Botswana	68.812	32.5	22.4	101	7859.17	4.64139	9.3	3.19304	4.23138	3.48124
2018	Botswana	69.275	32.3	24.1	100	8032.68	6.22709	9.4	3.27768	4.23808	3.47507
2001	Burkina Faso	50.893	89.4	24.5	108	507.118	1.09293	1.3	6.68518	3.92973	4.49312
2002	Burkina Faso	51.384	87.7	24.2	110	514.19	1.18955	1.3	6.6756	3.93933	4.47392
2003	Burkina Faso	51.956	85.7	23.4	113	538.474	1.1028	1.3	6.65901	3.9504	4.45085
2004	Burkina Faso	52.602	83.4	23.6	114	546.358	1.91237	1.3	6.66268	3.96275	4.42365
2005	Burkina Faso	53.31	80.9	23	115	576.372	1.37496	1.3	6.64808	3.97612	4.39321
2006	Burkina Faso	54.063	78.2	22.7	115	594.379	1.61389	1.3	6.64524	3.99015	4.35927
2007	Burkina Faso	54.841	75.5	21.6	117	600.456	1.61071	1.3	5.91044	4.00444	4.32413
2008	Burkina Faso	55.618	72.9	21	118	616.353	1.53084	1.3	5.33754	4.01851	4.28909
2009	Burkina Faso	56.377	70.5	19.9	120	615.691	1.84651	1.4	5.31584	4.03206	4.25561
2010	Burkina Faso	57.096	68.2	19.3	120	647.836	1.46921	1.4	5.29394	4.04473	4.22244
2011	Burkina Faso	57.761	66.3	18.8	121	670.265	1.51447	1.4	5.2688	4.05631	4.19419
2012	Burkina Faso	58.374	64.4	18.5	121	692.445	1.19756	1.4	5.23834	4.06687	4.16511
2013	Burkina Faso	58.937	62.8	17.9	122	711.036	1.81326	1.4	5.20378	4.07647	4.13996
2014	Burkina Faso	59.45	61.1	17.6	123	720.152	1.83008	1.4	5.16921	4.08514	4.11251
2015	Burkina Faso	59.919	59.5	17.6	123	726.652	1.65293	1.4	5.12815	4.09299	4.08598
2016	Burkina Faso	60.354	58	18.1	123	747.828	2.81112	1.5	5.08556	4.10023	4.06044
2017	Burkina Faso	60.768	56.7	18.7	122	771.252	2.99435	1.5	5.0324	4.10706	4.03777
2018	Burkina Faso	61.174	55.3	19.2	122	800.563	3.17759	1.6	4.98416	4.11372	4.01277
2001	Cameroon	51.222	85.7	23.1	100	1165.48	0.82336	4.9	3.942	3.93617	4.45085
2002	Cameroon	51.536	83.7	20.9	102	1183.03	0.951791	5.1	3.9456	3.94228	4.42724
2003	Cameroon	51.908	81.7	19.5	103	1204.42	0.939358	5.1	3.94934	3.94947	4.40305
2004	Cameroon	52.321	79.8	17.8	104	1251.93	0.760645	5.1	3.9559	3.9574	4.37952
2005	Cameroon	52.76	78.1	16.1	106	1243.08	0.708705	5.1	3.95566	3.96575	4.35799
2006	Cameroon	53.215	76.4	14.3	108	1251.46	0.699531	5.2	3.95966	3.97434	4.33598
2007	Cameroon	53.681	74.8	12.8	110	1277.3	0.607885	5.2	3.96157	3.98306	4.31482
2008	Cameroon	54.153	72.9	11.4	112	1286	0.57561	5.2	3.95765	3.99181	4.28909
2009	Cameroon	54.627	71.3	10.2	113	1278.6	0.736595	5.2	3.94478	4.00053	4.2669
2010	Cameroon	55.101	68.8	9.2	115	1286.52	0.812217	5.3	3.92812	4.00917	4.2312
2011	Cameroon	55.581	66.9	8.2	117	1303.43	1.11892	5.5	3.90702	4.01784	4.2032
2012	Cameroon	56.073	64.6	7.1	119	1325.93	0.660533	5.7	3.8844	4.02665	4.16821
2013	Cameroon	56.576	62	6.8	120	1360.11	0.64215	5.9	3.85635	4.03558	4.12713
2014	Cameroon	57.083	59.8	6.7	120	1401.75	0.532015	5.8	3.82501	4.04451	4.09101
2015	Cameroon	57.583	57.3	6.7	119	1441.78	0.679562	6	3.79092	4.05323	4.0483
2016	Cameroon	58.063	55.4	6.5	120	1469.19	0.625446	6.1	3.75565	4.06153	4.01458
2017	Cameroon	58.511	53.4	6.4	120	1481.73	0.62202	6.2	3.71561	4.06921	3.97781
2018	Cameroon	58.921	51.6	6.3	120	1502.17	0.618594	6.3	3.67693	4.0762	3.94352
2001	Cabo Verde	69.099	28.4	14.6	107	2225.41	3.46985	3.7	3.33068	4.23554	3.34639
2002	Cabo Verde	69.557	26.3	14.5	108	2303.97	3.46203	3.8	3.21103	4.24215	3.26957
2003	Cabo Verde	69.932	24.9	13.2	110	2362.96	3.30085	4	3.09446	4.24752	3.21487
2004	Cabo Verde	70.219	24	11.4	112	2565.78	3.12336	4.2	2.98	4.25162	3.17805
2005	Cabo Verde	70.424	23.6	11.1	112	2705.13	2.95315	4.3	2.86755	4.25453	3.16125
2006	Cabo Verde	70.565	23.4	11.5	112	2882.89	2.97462	4.5	2.76249	4.25653	3.15274
2007	Cabo Verde	70.676	23.3	12.4	111	3279.08	2.97691	4.6	2.66234	4.25811	3.14845
2008	Cabo Verde	70.786	23.1	13.2	110	3455.1	2.45242	4.8	2.59986	4.25966	3.13983
2009	Cabo Verde	70.911	22.7	15.1	107	3370.35	2.77685	5	2.56126	4.26143	3.12236
2010	Cabo Verde	71.062	22.1	15.9	106	3378.25	2.83101	5.1	2.53276	4.26355	3.09558
2011	Cabo Verde	71.243	21.3	16.5	106	3468.67	2.86502	5.3	2.05804	4.2661	3.05871
2012	Cabo Verde	71.445	20.3	16.1	106	3461.93	3.07492	5.4	2.06822	4.26893	3.01062
2013	Cabo Verde	71.661	19.2	16.6	105	3445.31	3.0559	5.6	2.06706	4.27195	2.95491
2014	Cabo Verde	71.886	17.9	17.1	105	3422.75	3.04348	5.8	2.04183	4.27508	2.8848
2015	Cabo Verde	72.117	16.7	17.6	104	3414.56	3.1735	5.9	2.0066	4.27829	2.81541
2016	Cabo Verde	72.347	15.5	17.5	105	3532.14	3.07943	6	1.96277	4.28147	2.74084
2017	Cabo Verde	72.57	14.5	17.9	104	3619.62	3.11193	6.1	1.92213	4.28455	2.67415
2018	Cabo Verde	72.782	13.6	18.5	104	3740	3.14444	6.2	1.87889	4.28747	2.61007
2001	Chad	47.789	98.7	39	91	496.969	1.84651	1.4	3.93826	3.8668	4.59208
2002	Chad	47.9	97.3	37.7	92	518.772	2.09714	1.4	4.00378	3.86912	4.5778
2003	Chad	48.057	95.9	38.1	92	572.625	1.73824	1.4	4.00912	3.87239	4.56331
2004	Chad	48.27	94.4	37.3	93	736.831	1.91824	1.4	3.92897	3.87681	4.54754
2005	Chad	48.549	92.9	37.9	93	833.557	1.42995	1.5	3.80132	3.88257	4.53152
2006	Chad	48.907	91.3	38.5	93	810.039	0.995279	1.6	3.65938	3.88992	4.51415
2007	Chad	49.335	89.7	39.3	93	808.632	1.02257	1.7	3.54861	3.89863	4.49647
2008	Chad	49.82	88	40.1	92	806.078	0.794785	1.8	3.4742	3.90842	4.47734
2009	Chad	50.346	86.2	40.3	92	812.711	0.925467	1.8	3.46219	3.91892	4.45667
2010	Chad	50.89	84.4	40.3	93	892.569	0.851799	1.9	3.56687	3.92967	4.43557
2011	Chad	51.424	82.7	39	94	863.761	0.837462	2	3.67693	3.9401	4.41522
2012	Chad	51.928	81	38.6	94	909.312	0.955465	2.1	3.76896	3.94986	4.39445
2013	Chad	52.386	79.3	36.9	95	929.469	1.1362	2.1	3.82859	3.95864	4.37324
2014	Chad	52.789	77.7	36.2	96	961.378	1.23447	2.2	3.85274	3.9663	4.35286
2015	Chad	53.137	76.1	35.4	97	956.66	0.961984	2.3	3.85922	3.97287	4.33205
2016	Chad	53.438	74.4	36.4	97	869.059	0.831125	2.4	3.8609	3.97852	4.30946
2017	Chad	53.712	72.6	37.9	96	817.534	0.709244	2.4	3.87253	3.98364	4.28496
2018	Chad	53.977	70.8	39.6	95	812.016	0.587362	2.5	3.89909	3.98856	4.25986
2001	Congo, Rep.	73.241	70.6	27.1	99	2462.88	1.04927	5.6	3.63569	4.29376	4.25703
2002	Congo, Rep.	73.517	67.9	26.5	100	2503.78	0.476304	5.7	3.60886	4.29752	4.21804
2003	Congo, Rep.	73.777	64.4	26.6	100	2452.63	0.552713	5.7	3.64138	4.30105	4.16511
2004	Congo, Rep.	74.026	60.5	31.8	96	2463.04	0.476852	5.8	3.75188	4.30442	4.10264
2005	Congo, Rep.	74.265	56.5	34.1	94	2571.79	0.471916	5.8	3.89792	4.30764	4.03424
2006	Congo, Rep.	74.5	52.8	36.7	92	2642.89	0.578886	5.9	4.06192	4.3108	3.96651
2007	Congo, Rep.	74.732	49.5	35.5	92	2513.18	0.69187	5.9	4.17047	4.31391	3.90197
2008	Congo, Rep.	74.962	46.7	35.6	92	2563.69	1.25342	6	4.16199	4.31698	3.84374
2009	Congo, Rep.	75.193	44.7	35.5	92	2666.18	0.640552	6	4.00911	4.32006	3.79997
2010	Congo, Rep.	75.424	43.1	33.7	93	2812.44	0.886028	6.1	3.77247	4.32313	3.76352
2011	Congo, Rep.	75.655	42	33	93	2828.48	0.688198	6.2	3.51279	4.32618	3.73767
2012	Congo, Rep.	75.882	41.2	31.2	94	2860.87	1.06106	6.2	3.30563	4.32918	3.71844
2013	Congo, Rep.	76.105	40.4	29.4	95	2887.25	1.19931	6.3	3.17632	4.33211	3.69883
2014	Congo, Rep.	76.322	39.5	25.8	98	3008.67	1.20338	6.4	3.14683	4.33496	3.6763
2015	Congo, Rep.	76.531	38.5	25.3	98	3012.54	1.55543	6.5	3.18481	4.3377	3.65066
2016	Congo, Rep.	76.732	37.6	25.9	99	2854.76	1.9594	6.5	3.23594	4.34032	3.627
2017	Congo, Rep.	76.925	36.6	27.4	98	2732.2	1.19367	6.5	3.26215	4.34283	3.60005
2018	Congo, Rep.	77.109	35.7	28	99	2705.16	0.427947	6.5	3.267	4.34522	3.57515
2001	Côte d'Ivoire	49.495	93.4	20.5	115	1326.13	0.703331	3.3	3.34456	3.90187	4.53689
2002	Côte d'Ivoire	49.475	91.4	21.4	116	1275.37	0.74946	3.4	3.16915	3.90147	4.51525
2003	Côte d'Ivoire	49.572	89.5	21.3	117	1231.72	0.711078	3.5	3.05491	3.90343	4.49424
2004	Côte d'Ivoire	49.788	87.5	20.7	118	1221.16	0.772409	3.6	3.0225	3.90777	4.47164
2005	Côte d'Ivoire	50.12	85.2	20.3	118	1216.19	0.729767	3.7	3.04059	3.91442	4.445
2006	Côte d'Ivoire	50.561	83.3	20.3	118	1208.26	0.769349	3.8	3.07787	3.92318	4.42245
2007	Côte d'Ivoire	51.091	81.1	21.2	117	1202.89	0.81146	3.9	3.10915	3.93361	4.39568
2008	Côte d'Ivoire	51.682	78.8	22.2	116	1206.15	0.832336	4	3.14776	3.94511	4.36691
2009	Côte d'Ivoire	52.313	76.7	23	114	1217.21	0.922001	4.1	3.18438	3.95724	4.3399
2010	Côte d'Ivoire	52.964	74.7	22.9	115	1213.11	0.810538	4.2	3.22591	3.96961	4.31348
2011	Côte d'Ivoire	53.62	72.9	22.6	115	1132.55	0.83456	4.4	3.27108	3.98192	4.28909
2012	Côte d'Ivoire	54.271	70.9	22.1	116	1223.63	1.06126	4.5	3.31372	3.99399	4.26127
2013	Côte d'Ivoire	54.906	68.9	21.9	116	1299.81	1.10678	4.7	3.34683	4.00562	4.23266
2014	Côte d'Ivoire	55.508	67	20.4	118	1379.14	0.871372	4.4	3.3672	4.01653	4.20469
2015	Côte d'Ivoire	56.065	65.3	19.9	119	1463.71	1.14863	5	3.39557	4.02651	4.17899
2016	Côte d'Ivoire	56.567	63.9	19.2	121	1529.51	1.1349	5.1	3.41605	4.03543	4.15732
2017	Côte d'Ivoire	57.017	62.2	19.9	121	1600.77	1.26734	5.2	3.43598	4.04335	4.13035
2018	Côte d'Ivoire	57.422	60.6	19.9	123	1666.43	1.39978	5.2	3.44846	4.05043	4.10429
2001	Ethiopia	52.595	83.6	47.1	86	207.753	2.01554	1.6	4.14011	3.96262	4.42604
2002	Ethiopia	53.349	80.2	44.3	87	204.938	2.08135	1.7	4.1388	3.97686	4.38452
2003	Ethiopia	54.211	76.6	42.7	88	194.873	2.27647	1.7	4.11296	3.99288	4.3386
2004	Ethiopia	55.174	73	39.2	89	215.155	1.32525	1.8	4.08558	4.01049	4.29046
2005	Ethiopia	56.223	69.5	37.2	90	233.944	1.72859	1.9	4.0546	4.02933	4.24133
2006	Ethiopia	57.334	66.1	35.8	91	252.212	1.12139	2	4.02769	4.04889	4.19117
2007	Ethiopia	58.467	62.8	35.3	92	273.492	1.33284	2	4.10159	4.06846	4.13996
2008	Ethiopia	59.581	59.8	33.9	93	294.805	0.514162	2.2	5.15639	4.08734	4.09101
2009	Ethiopia	60.645	56.9	31.8	94	312.034	0.906854	2.3	5.15075	4.10504	4.0413
2010	Ethiopia	61.627	54.3	30.7	95	341.554	0.940411	2.3	5.17367	4.1211	3.99452
2011	Ethiopia	62.505	51.9	30.1	96	369.202	0.381111	2.4	5.1862	4.13525	3.94932
2012	Ethiopia	63.281	49.5	29.9	96	389.939	1.06584	2.4	5.19775	4.14759	3.90197
2013	Ethiopia	63.961	47.2	27.5	98	419.184	1.09949	2.5	5.08654	4.15827	3.85439
2014	Ethiopia	64.547	45.1	24.8	100	449.42	0.714796	2.5	5.05163	4.16739	3.80888
2015	Ethiopia	65.048	43.1	21.5	103	482.639	1.0247	2.6	4.99429	4.17513	3.76352
2016	Ethiopia	65.482	41.2	20.6	104	514.057	1.09749	2.7	4.93755	4.18178	3.71844
2017	Ethiopia	65.872	39.5	19.9	105	548.117	0.873719	2.8	4.87383	4.18771	3.6763
2018	Ethiopia	66.24	37.9	19.7	105	570.306	0.649947	2.8	4.82593	4.19328	3.63495
2001	Gabon	57.968	52.8	10.8	119	10142.7	1.263	6.3	79.633	4.05989	3.96651
2002	Gabon	57.791	51.7	12.3	118	9879.35	1.1996	6.5	80.368	4.05683	3.94546
2003	Gabon	57.759	50.6	13.5	117	9859.25	1.43521	6.6	81.083	4.05628	3.92395
2004	Gabon	57.885	49.4	14	117	9679.07	1.35955	6.8	81.778	4.05846	3.89995
2005	Gabon	58.181	48.1	14.5	118	9675.43	1.05433	6.9	82.452	4.06356	3.87328
2006	Gabon	58.641	46.9	14.9	118	9143.47	1.21735	7	83.107	4.07143	3.84802
2007	Gabon	59.229	45.4	16.1	116	9413.58	1.23343	7.2	83.742	4.08141	3.81551
2008	Gabon	59.904	44	16.9	115	8826.63	1.06242	7.3	84.359	4.09274	3.78419
2009	Gabon	60.637	43	17.5	114	8554.28	1.54064	7.4	84.955	4.10491	3.7612
2010	Gabon	61.4	41.6	17.3	114	8849.36	1.57326	7.6	85.533	4.11741	3.7281
2011	Gabon	62.168	40.3	17.3	114	9136.61	1.58558	7.7	86.092	4.12984	3.69635
2012	Gabon	62.924	38.9	17.5	114	9258.88	1.48286	7.8	86.634	4.14193	3.66099
2013	Gabon	63.648	37.7	16.2	116	9418.22	1.82303	7.9	87.156	4.15337	3.62966
2014	Gabon	64.318	36.9	14.9	117	9476.6	1.51669	8	87.651	4.16384	3.60821
2015	Gabon	64.913	35.8	14.1	119	9521.29	1.56549	8.1	88.118	4.17305	3.57795
2016	Gabon	65.418	34.3	15.1	117	9429.05	2.01055	8.2	88.559	4.1808	3.53515
2017	Gabon	65.839	33.4	15.9	116	9212.97	1.7598	8.3	3.26664	4.18721	3.50856
2018	Gabon	66.187	32.2	16.6	115	9051.28	1.50905	8.4	3.04478	4.19248	3.47197
2001	The Gambia	56.359	59.5	18	106	853.532	0.778339	2.1	5.04197	4.03174	4.08598
2002	The Gambia	56.761	57.7	19.8	104	799.807	0.538085	2.1	5.04172	4.03885	4.05526
2003	The Gambia	57.159	56	20.7	103	827.834	0.950616	2.2	4.94002	4.04584	4.02535
2004	The Gambia	57.553	54.3	20.9	103	858.6	1.28784	2.3	4.60299	4.05271	3.99452
2005	The Gambia	57.939	52.6	21.9	102	812.766	1.28609	2.4	4.52327	4.05939	3.96272
2006	The Gambia	58.313	51.1	20.9	103	784.023	1.16425	2.5	4.43881	4.06583	3.93378
2007	The Gambia	58.671	49.5	18.9	105	784.037	1.2765	2.5	4.37049	4.07195	3.90197
2008	The Gambia	59.012	48.1	15.9	108	808.705	1.16623	2.6	4.3259	4.07774	3.87328
2009	The Gambia	59.334	46.8	14.4	110	837.335	1.44137	2.7	4.30436	4.08318	3.84588
2010	The Gambia	59.637	45.5	13.2	112	860.638	1.07648	2.8	4.3065	4.08828	3.81771
2011	The Gambia	59.917	44.2	12.8	112	767.155	1.37627	3.1	4.30713	4.09296	3.78872
2012	The Gambia	60.178	43.1	13.2	112	783.267	1.48369	3.2	4.30111	4.09731	3.76352
2013	The Gambia	60.426	41.9	12.6	112	781.682	1.07338	3.4	4.27912	4.10142	3.73529
2014	The Gambia	60.667	40.8	12.2	113	747.709	0.751705	3.5	4.24305	4.1054	3.70868
2015	The Gambia	60.91	39.8	11.6	114	754.992	0.533935	3.5	4.1974	4.1094	3.68387
2016	The Gambia	61.166	38.8	12	113	747.003	0.60855	3.5	4.14687	4.11359	3.65842
2017	The Gambia	61.44	37.8	12	113	760.125	0.751361	3.7	4.09875	4.11806	3.63231
2018	The Gambia	61.735	36.8	11.9	114	786.373	0.894171	3.8	4.04785	4.12285	3.6055
2001	Ghana	57.158	61.9	15	113	966.938	1.50307	6.2	44.601	4.04582	4.12552
2002	Ghana	57.425	59.7	13.6	115	986.022	0.986501	6.2	45.275	4.05048	4.08933
2003	Ghana	57.785	57.8	12.8	117	1012.1	1.1612	6.3	45.951	4.05673	4.05699
2004	Ghana	58.225	56.2	12.3	118	1042.55	1.01472	6.4	46.63	4.06431	4.02892
2005	Ghana	58.719	54.8	11.4	120	1076.62	2.06308	6.4	47.308	4.07276	4.00369
2006	Ghana	59.234	53.5	10.7	121	1116.63	2.08025	6.5	47.988	4.0815	3.97968
2007	Ghana	59.741	52.1	9.5	124	1135.49	2.25931	6.5	48.669	4.09002	3.95316
2008	Ghana	60.216	50.5	8.3	127	1207.83	2.36707	6.6	49.351	4.09794	3.92197
2009	Ghana	60.645	48.8	6.8	130	1234.54	2.92486	6.7	50.031	4.10504	3.88773
2010	Ghana	61.03	47	6.7	130	1299.34	3.2045	6.7	50.713	4.11137	3.85015
2011	Ghana	61.381	45.2	6.8	130	1446.37	3.22803	6.8	51.394	4.1171	3.8111
2012	Ghana	61.72	43.4	7.3	129	1543.76	2.67318	6.8	52.073	4.12261	3.77046
2013	Ghana	62.064	41.8	7.2	129	1618.6	2.49199	6.9	52.748	4.12817	3.7329
2014	Ghana	62.416	40.2	7.5	128	1627.76	1.97241	6.9	53.419	4.13382	3.69387
2015	Ghana	62.772	38.8	7.7	128	1625.91	2.1357	6.9	54.086	4.13951	3.65842
2016	Ghana	63.124	37.4	7.5	129	1644.6	1.70633	7.1	54.749	4.1451	3.62167
2017	Ghana	63.463	36.1	7	130	1739.47	1.09193	7.1	3.41521	4.15046	3.58629
2018	Ghana	63.78	35	6.5	132	1808.33	0.477528	7.2	3.36449	4.15544	3.55535
2001	Kenya	51.101	57.6	32.4	93	827.705	1.39981	5.4	4.45741	3.9338	4.05352
2002	Kenya	51.606	55.4	33.8	92	809.962	1.50157	5.5	4.43666	3.94364	4.01458
2003	Kenya	52.41	53.1	35.1	91	811.427	1.48842	5.6	4.42851	3.9591	3.97218
2004	Kenya	53.475	50.7	32.2	93	829.953	1.416	5.7	4.43411	3.97921	3.92593
2005	Kenya	54.732	48.1	28.7	95	855.225	1.48269	5.8	4.43754	4.00245	3.87328
2006	Kenya	56.093	45.8	26.3	96	885.81	1.45846	5.9	4.45053	4.02701	3.82428
2007	Kenya	57.463	43.8	27.1	95	920.649	1.55639	6	4.45532	4.05114	3.77963
2008	Kenya	58.76	41.4	26.9	95	897.602	1.63805	6	4.44797	4.07346	3.72328
2009	Kenya	59.932	40.3	26	96	902.125	1.68061	6.1	4.41671	4.09321	3.69635
2010	Kenya	60.959	39.4	24.6	97	951.688	1.77155	6.1	4.38238	4.1102	3.67377
2011	Kenya	61.851	38.6	24.1	97	982.981	1.79381	6.2	4.36814	4.12473	3.65325
2012	Kenya	62.659	38.2	23.2	98	1000.83	1.81928	6.2	4.34648	4.13771	3.64284
2013	Kenya	63.419	37.5	22.2	98	1032.28	1.85909	6.3	4.31878	4.14976	3.62434
2014	Kenya	64.135	36.5	21.5	99	1060.1	1.81559	6.3	4.26697	4.16099	3.59731
2015	Kenya	64.798	35.3	22.3	98	1093.13	1.72434	6.3	4.20978	4.17127	3.56388
2016	Kenya	65.393	34.5	23.4	97	1129.71	1.64588	6.4	4.1483	4.18042	3.54096
2017	Kenya	65.909	33.9	23.7	97	1157.05	2.05257	6.5	4.09229	4.18828	3.52342
2018	Kenya	66.342	32.8	23	97	1202.13	2.45926	6.6	4.05252	4.19482	3.49043
2001	Lesotho	46.197	76.4	20.2	102	837.508	3.70216	5	2.76459	3.83291	4.33598
2002	Lesotho	44.898	76.5	18.6	104	846.027	3.30342	5.1	2.31611	3.80439	4.33729
2003	Lesotho	43.845	76.8	17	106	889.635	3.10525	5.1	2.02066	3.78066	4.3412
2004	Lesotho	43.083	76.8	15.5	108	910.287	3.21014	5.2	1.96133	3.76313	4.3412
2005	Lesotho	42.658	76.9	13.8	110	946.475	2.4398	5.3	2.05812	3.75321	4.34251
2006	Lesotho	42.595	77.5	12.9	111	989.573	3.2089	5.4	2.22427	3.75174	4.35028
2007	Lesotho	42.854	76.2	12.5	112	1038.97	4.31305	5.5	1.94699	3.7578	4.33336
2008	Lesotho	43.384	78.4	12.4	112	1108.88	4.11433	5.4	2.09969	3.77009	4.36182
2009	Lesotho	44.146	75.5	12	113	1131.06	4.54309	5.9	2.21818	3.7875	4.32413
2010	Lesotho	45.1	73.7	11.7	113	1137.28	4.4081	5.6	2.33082	3.80888	4.3
2011	Lesotho	46.207	71.7	11.6	113	1193.27	4.99492	5.8	2.45396	3.83313	4.27249
2012	Lesotho	47.416	72.2	11.9	113	1266.66	5.13856	5.9	2.10233	3.85896	4.27944
2013	Lesotho	48.663	72.1	15.5	108	1310.89	5.27831	6	2.20193	3.88492	4.27805
2014	Lesotho	49.891	71.6	22.7	101	1338.85	5.80037	6.1	2.25739	3.90984	4.2711
2015	Lesotho	51.038	71.9	36.8	91	1363.93	5.43712	6.1	2.27996	3.93257	4.27528
2016	Lesotho	52.059	72.3	37.4	90	1421.74	5.15339	6.3	2.28172	3.95238	4.28082
2017	Lesotho	52.947	71.7	37.9	90	1391.94	5.51381	6.3	2.28843	3.96929	4.27249
2018	Lesotho	53.705	69.1	32.6	93	1374.65	5.87422	6.4	2.31004	3.98351	4.23555
2001	Liberia	52.236	118.8	36.7	97	8667.56	0.795671	3.5	4.40436	3.95577	4.77744
2002	Liberia	52.826	111.1	38.2	96	8448.12	0.497717	3.6	3.13566	3.967	4.71043
2003	Liberia	53.554	103.6	37.7	97	9395.77	0.506985	3.7	2.47649	3.98069	4.64054
2004	Liberia	54.422	96.6	36.6	98	9660.95	0.691381	3.7	2.64402	3.99677	4.57058
2005	Liberia	55.393	90.4	35.9	99	10642.9	0.572056	3.8	3.34792	4.01445	4.50424
2006	Liberia	56.4	85.2	35.3	100	11164.8	0.695819	3.8	4.14029	4.03247	4.445
2007	Liberia	57.365	80.9	34.5	101	11699.3	0.805403	3.9	4.65148	4.04943	4.39321
2008	Liberia	58.229	77.4	33	103	11844.9	1.32957	4	4.86693	4.06438	4.34899
2009	Liberia	58.971	74.7	32.4	103	11607.2	0.963193	4	4.72954	4.07705	4.31348
2010	Liberia	59.6	72.5	32.2	103	12064.8	0.785979	4.1	4.36269	4.08766	4.28359
2011	Liberia	60.146	70.7	33	102	4539	1.48157	4.2	3.9804	4.09677	4.25845
2012	Liberia	60.663	69.2	33.3	102	10066.6	0.856616	4.3	3.7061	4.10533	4.237
2013	Liberia	61.186	68	35.6	100	8649.9	0.341926	4.4	3.51206	4.11392	4.21951
2014	Liberia	61.723	67.4	37.1	98	6530.86	0.813556	4.4	3.42075	4.12266	4.21065
2015	Liberia	62.269	66.1	38.8	97	5899.9	1.17829	4.4	3.40553	4.13146	4.19117
2016	Liberia	62.802	65.2	38.8	97	5669.73	1.38423	4.5	3.39663	4.13999	4.17746
2017	Liberia	63.295	64.3	38.4	97	7085.81	1.40309	4.7	3.36334	4.14781	4.16356
2018	Liberia	63.73	63.3	37.5	97	8038.58	1.42195	4.7	3.34404	4.15466	4.14789
2001	Madagascar	59.129	65.4	33.9	94	442.136	2.25631	5.2	4.07649	4.07972	4.18052
2002	Madagascar	59.717	62.8	35.3	93	374.489	2.17796	5.3	4.04161	4.08962	4.13996
2003	Madagascar	60.256	60.3	36.6	93	398.902	2.4888	5.4	4.00202	4.0986	4.09933
2004	Madagascar	60.752	57.9	35.2	94	407.517	2.54345	5.5	3.96624	4.1068	4.05872
2005	Madagascar	61.212	55.7	33.5	96	413.867	2.25469	5.6	5.06886	4.11434	4.01998
2006	Madagascar	61.65	53.6	31.1	98	422.141	2.18166	5.7	5.01948	4.12147	3.98155
2007	Madagascar	62.079	51.6	30.6	97	435.717	2.18623	5.8	4.96675	4.12841	3.94352
2008	Madagascar	62.509	49.8	30.5	97	453.636	1.58848	5.9	4.92113	4.13531	3.90801
2009	Madagascar	62.944	48.1	30.6	96	423.306	1.39027	5.9	4.85999	4.14225	3.87328
2010	Madagascar	63.388	46.6	30	96	412.731	2.13587	6	4.80732	4.14927	3.8416
2011	Madagascar	63.836	45.3	30.1	96	407.327	1.95958	6.1	4.75209	4.15632	3.81331
2012	Madagascar	64.28	44	30.7	96	408.341	1.73898	6.1	4.70039	4.16325	3.78419
2013	Madagascar	64.713	42.8	33.2	94	406.373	1.52839	6.1	4.65352	4.16996	3.75654
2014	Madagascar	65.133	41.7	36.7	92	408.66	2.05105	6.1	4.61886	4.17643	3.7305
2015	Madagascar	65.539	40.7	40.2	89	410.194	2.32248	6.1	4.5845	4.18265	3.70623
2016	Madagascar	65.931	39.6	41.4	88	416.006	2.81872	6.1	4.55455	4.18861	3.67883
2017	Madagascar	66.311	38.5	41.2	89	422.448	2.57938	6.1	4.52028	4.19436	3.65066
2018	Madagascar	66.681	37.5	41.7	88	432.658	2.34004	6.1	4.4848	4.19992	3.62434
2001	Malawi	45.204	92.4	23.8	105	363.755	1.03874	3.1	3.1093	3.81119	4.52613
2002	Malawi	45.517	84.3	24	105	361.044	1.3727	3.2	3.03089	3.81809	4.43438
2003	Malawi	46.052	76.6	24.7	104	372.531	1.65459	3.3	3.01671	3.82977	4.3386
2004	Malawi	46.823	70.1	24.2	105	383.094	1.20767	3.3	3.07923	3.84637	4.24992
2005	Malawi	47.844	65.1	22.5	107	385.461	1.48227	3.4	3.20022	3.86795	4.17592
2006	Malawi	49.118	61.9	20.6	109	392.76	1.32874	3.6	3.31304	3.89423	4.12552
2007	Malawi	50.595	59.9	18.7	111	418.588	1.03429	3.8	3.39692	3.92385	4.09268
2008	Malawi	52.206	57.2	18.1	112	437.895	1.92541	3.9	3.44823	3.9552	4.04655
2009	Malawi	53.888	55.3	17.6	112	460.925	1.4865	4.1	3.54384	3.98691	4.01277
2010	Malawi	55.564	53.2	17.3	113	478.669	1.5938	4.3	3.61329	4.01754	3.97406
2011	Malawi	57.161	49.5	17.1	113	487.731	1.62257	4.3	3.68454	4.04587	3.90197
2012	Malawi	58.629	45.9	17	113	482.924	1.34665	4.3	3.74803	4.07123	3.82647
2013	Malawi	59.931	42.7	17.3	113	493.818	2.08673	4.4	3.80767	4.09319	3.7542
2014	Malawi	61.042	39.7	16.9	113	507.538	2.20789	4.4	3.83744	4.11156	3.68135
2015	Malawi	61.953	37.3	17.4	112	507.548	2.67399	4.4	3.87518	4.12638	3.61899
2016	Malawi	62.681	35.3	17	113	506.25	2.71862	4.5	3.88608	4.13806	3.56388
2017	Malawi	63.279	33.5	18.6	111	512.646	2.9568	4.5	3.91888	4.14755	3.51155
2018	Malawi	63.798	32.1	18.8	111	516.754	3.19498	4.6	3.96731	4.15572	3.46886
2001	Mali	48.758	98.7	16.4	110	621.916	1.08201	1.3	5.43117	3.88687	4.59208
2002	Mali	49.54	96	15.4	111	622.175	1.11173	1.4	5.50044	3.90278	4.56435
2003	Mali	50.373	93.3	15.2	112	658.186	1.41696	1.5	5.55606	3.91946	4.53582
2004	Mali	51.224	90.6	14.6	113	647.573	1.59258	1.6	5.60871	3.93621	4.50645
2005	Mali	52.057	88.1	13.5	115	667.942	1.37628	1.7	5.63224	3.95234	4.47847
2006	Mali	52.839	85.7	12	117	676.429	1.20042	1.7	5.67368	3.96725	4.45085
2007	Mali	53.553	83.3	10.6	120	677.082	0.948086	1.8	5.68536	3.98067	4.42245
2008	Mali	54.193	81	9.5	123	686.173	0.700382	1.9	5.65511	3.99255	4.39445
2009	Mali	54.756	78.9	9	124	696.078	0.646207	1.9	5.55138	4.00289	4.36818
2010	Mali	55.251	76.7	8.7	125	710.274	0.65979	2	5.40314	4.01189	4.3399
2011	Mali	55.701	74.6	8.5	125	711.113	0.604881	2	5.24253	4.02	4.31214
2012	Mali	56.135	72.6	8	126	684.647	0.407288	2.1	5.10325	4.02776	4.28496
2013	Mali	56.578	70.6	6.9	129	680.392	0.815838	2.2	5.00385	4.03562	4.25703
2014	Mali	57.036	68.7	6.1	132	707.867	0.891734	2.3	4.95885	4.04368	4.22975
2015	Mali	57.509	67	5.4	134	729.781	0.919274	2.1	4.94397	4.05194	4.20469
2016	Mali	57.987	65.2	5.3	134	749.219	1.20928	2.2	4.93638	4.06022	4.17746
2017	Mali	58.452	63.5	5.2	135	766.48	1.32537	2.3	4.91526	4.06821	4.15104
2018	Mali	58.893	61.8	5.1	135	778.358	1.44147	2.4	4.87624	4.07572	4.1239
2001	Mauritania	60.788	69	8.4	122	1422.85	0.73465	3	4.07617	4.10739	4.23411
2002	Mauritania	60.892	68.8	8	124	1403.2	1.17172	3.1	4.97535	4.1091	4.2312
2003	Mauritania	61.018	68.5	8.4	123	1458.9	1.01305	3.2	4.98796	4.11117	4.22683
2004	Mauritania	61.17	68	8.7	123	1485.27	0.911574	3.3	4.98549	4.11366	4.21951
2005	Mauritania	61.349	67.3	9.6	121	1567.21	1.10184	3.4	4.96581	4.11658	4.20916
2006	Mauritania	61.552	66.4	8.9	123	1802.26	0.871639	3.4	4.94354	4.11988	4.1957
2007	Mauritania	61.776	65.3	8.2	125	1716.77	0.98904	3.5	4.9235	4.12351	4.17899
2008	Mauritania	62.015	64.1	7.4	127	1662.44	1.14663	3.6	4.90982	4.12738	4.16044
2009	Mauritania	62.266	62.9	7.3	128	1616.42	1.13138	3.7	4.8905	4.13142	4.14155
2010	Mauritania	62.527	61.7	7.4	128	1610.92	0.949222	3.8	4.88193	4.1356	4.12228
2011	Mauritania	62.799	60.3	7.2	129	1629.44	0.981698	3.9	4.86943	4.13994	4.09933
2012	Mauritania	63.079	59	7.1	130	1652.71	1.15463	4	4.84617	4.14439	4.07754
2013	Mauritania	63.366	57.6	7.1	130	1671.29	1.38687	4.1	4.80378	4.14893	4.05352
2014	Mauritania	63.654	56.4	7.9	129	1692.46	1.53666	4.3	4.73021	4.15346	4.03247
2015	Mauritania	63.936	55	9.6	126	1732.59	1.81573	4.3	4.64302	4.15788	4.00733
2016	Mauritania	64.208	53.8	10.8	125	1705.03	1.64177	4.4	4.55047	4.16213	3.98527
2017	Mauritania	64.464	52.6	11.7	124	1715.61	1.70847	4.5	4.46428	4.16611	3.96272
2018	Mauritania	64.704	51.4	11.9	125	1703.86	1.77517	4.6	4.373	4.16982	3.93964
2001	Mauritius	71.7659	15.3	5.8	123	5806.71	1.59245	6.4	0.529558	4.27341	2.72785
2002	Mauritius	71.9659	14.4	5.6	123	5859.66	1.70967	6.6	0.430594	4.27619	2.66723
2003	Mauritius	72.1213	13.8	5.4	124	6162.12	1.69131	6.8	0.459511	4.27835	2.62467
2004	Mauritius	72.2767	13.5	5.3	125	6388.75	1.82723	7	0.362215	4.2805	2.60269
2005	Mauritius	72.4322	13.4	5.1	125	6463.92	1.71797	7.2	0.32882	4.28265	2.59525
2006	Mauritius	72.4322	13.2	5	125	6746.89	1.64005	7.4	0.200093	4.28265	2.58022
2007	Mauritius	72.5707	13	5.3	125	7100.86	1.49295	7.6	0.191028	4.28456	2.56495
2008	Mauritius	72.5707	12.8	5	126	7456.37	1.40839	7.8	0.0937417	4.28456	2.54945
2009	Mauritius	72.8824	12.5	4.9	126	7683.12	1.60116	8	-0.000384797	4.28885	2.52573
2010	Mauritius	72.9673	12.5	4.7	127	8000.38	2.0217	8.2	-0.028864	4.29001	2.52573
2011	Mauritius	73.2668	12.7	5.3	125	8313.27	1.77171	8.5	-0.107447	4.29411	2.5416
2012	Mauritius	73.8634	13	5.7	124	8580.09	1.90073	8.6	0.00674291	4.30222	2.56495
2013	Mauritius	74.0171	13.1	5.8	124	8848.89	1.95769	8.9	-0.0460535	4.3043	2.57261
2014	Mauritius	74.1944	12.9	5.4	125	9163.63	2.4763	9.1	-0.0885054	4.30669	2.55723
2015	Mauritius	74.3532	12.7	5.8	124	9476.67	2.37549	9.1	-0.138024	4.30883	2.5416
2016	Mauritius	74.3949	12.8	5.4	125	9833.61	2.5174	9.3	-0.150983	4.30939	2.54945
2017	Mauritius	74.5146	13.2	5.5	125	10199.5	2.45146	9.3	-0.078578	4.311	2.58022
2018	Mauritius	74.4163	13.7	5.3	126	10578.6	2.38551	9.4	-0.0631394	4.30968	2.6174
2001	Mozambique	49.295	105.9	36.6	97	286.727	3.71796	2.4	3.45179	3.89782	4.6625
2002	Mozambique	49.61	100.3	35.3	99	302.927	3.22356	2.5	3.54542	3.90419	4.60817
2003	Mozambique	49.889	95.4	34.2	100	313.157	2.78192	2.6	3.58588	3.9098	4.55808
2004	Mozambique	50.143	91	34.2	99	327.793	2.68554	2.8	3.56233	3.91488	4.51086
2005	Mozambique	50.387	87.1	33.4	100	346.234	3.16065	2.9	3.49306	3.91973	4.46706
2006	Mozambique	50.641	83.5	32.5	100	369.765	2.96028	2.9	3.42831	3.92476	4.42485
2007	Mozambique	50.934	78.6	30	102	386.352	2.19621	3	3.37639	3.93053	4.36437
2008	Mozambique	51.292	76	28.8	103	401.736	1.14671	3.1	4.27501	3.93753	4.33073
2009	Mozambique	51.738	73	25.9	105	415.719	0.526153	3.1	4.33285	3.94619	4.29046
2010	Mozambique	52.31	72.4	24.2	106	431.515	0.427988	3.2	4.33342	3.95719	4.28221
2011	Mozambique	53.043	68.8	22	108	449.694	0.196693	2.5	4.32643	3.9711	4.2312
2012	Mozambique	53.931	66.4	21.1	108	468.973	1.43832	2.7	4.31799	3.98771	4.1957
2013	Mozambique	54.949	64.7	22.9	106	488.743	1.02013	2.8	4.32181	4.00641	4.16976
2014	Mozambique	56.062	63.2	26.7	102	510.634	1.87886	3	4.33939	4.02646	4.1463
2015	Mozambique	57.206	61.5	31	97	529.091	0.416732	3.1	4.36394	4.04666	4.11904
2016	Mozambique	58.309	59.8	32.9	95	533.458	2.70241	3.3	4.38962	4.06576	4.09101
2017	Mozambique	59.309	57.9	32.9	95	537.572	1.47562	3.4	4.4039	4.08276	4.05872
2018	Mozambique	60.163	56.4	32.6	95	539.183	0.248834	3.5	4.40559	4.09706	4.03247
2001	Namibia	51.399	44.2	13.1	108	3989.58	6.34455	5.8	32.898	3.93962	3.78872
2002	Namibia	50.862	43.6	13.5	107	4117.74	6.6258	5.8	33.766	3.92912	3.77506
2003	Namibia	50.589	43.4	14.2	106	4229.29	6.76288	5.8	34.709	3.92373	3.77046
2004	Namibia	50.6	42.8	14.6	105	4676.96	6.3845	5.9	35.666	3.92395	3.75654
2005	Namibia	50.931	39.9	15.7	104	4719.61	5.8292	6	36.632	3.93047	3.68638
2006	Namibia	51.609	37.9	17.1	103	4968.85	5.34017	6	37.61	3.9437	3.63495
2007	Namibia	52.593	37	20	101	5144.03	6.01148	6.1	38.598	3.96258	3.61092
2008	Namibia	53.817	37	23.9	98	5185.04	5.29643	6.1	39.597	3.98559	3.61092
2009	Namibia	55.207	37.6	27.5	95	5106.3	4.43296	6.2	40.601	4.01109	3.627
2010	Namibia	56.665	36.3	28.3	94	5318.01	5.11238	6.2	41.616	4.03716	3.59182
2011	Namibia	58.085	36.9	26.5	95	5490.74	5.24628	6.3	42.637	4.06191	3.60821
2012	Namibia	59.387	37.9	24	97	5668.57	4.96222	6.4	43.693	4.08408	3.63495
2013	Namibia	60.513	36.3	21.6	99	5883.04	5.12616	6.6	44.756	4.10286	3.59182
2014	Namibia	61.425	34.3	18.1	102	6112.52	5.25082	6.7	45.826	4.11782	3.53515
2015	Namibia	62.119	33.3	14.8	106	6274.75	5.33586	6.8	46.9	4.12905	3.50556
2016	Namibia	62.625	32.6	12.8	108	6142.67	5.64638	6.8	47.961	4.13716	3.48431
2017	Namibia	63.021	31.8	13.3	107	6013.29	3.94567	6.9	4.02561	4.14347	3.45947
2018	Namibia	63.373	31.2	14.7	106	5942.38	2.24496	6.9	3.9563	4.14904	3.44042
2001	Nigeria	46.51	107	9.1	120	1429.2	0.525024	5.2	35.669	3.83967	4.67283
2002	Nigeria	46.835	104	9.1	120	1607.24	0.331457	5.2	36.508	3.84663	4.64439
2003	Nigeria	47.242	101	8.8	121	1682.1	0.589624	5.2	37.356	3.85528	4.61512
2004	Nigeria	47.72	98.1	8.2	122	1791.26	0.819694	5.2	38.212	3.86535	4.58599
2005	Nigeria	48.252	95.2	7.4	124	1857.93	0.68222	5.2	39.074	3.87644	4.55598
2006	Nigeria	48.812	92.5	7	126	1919.72	0.71439	5.2	39.943	3.88798	4.52721
2007	Nigeria	49.373	90.1	6.9	126	1993.1	0.853518	5.2	40.819	3.8994	4.50092
2008	Nigeria	49.913	88	7.2	125	2072.27	0.832433	5.2	41.702	3.91028	4.47734
2009	Nigeria	50.422	86.1	7.3	125	2179.99	0.649927	5.2	42.588	3.92043	4.45551
2010	Nigeria	50.896	84.6	7.4	125	2292.45	0.44847	5.2	43.48	3.92978	4.43793
2011	Nigeria	51.346	83.3	7.5	125	2350.34	0.479377	5.5	44.366	3.93859	4.42245
2012	Nigeria	51.786	82.2	7.6	125	2384.95	0.544367	5.7	45.246	3.94712	4.40916
2013	Nigeria	52.228	81.2	8.6	123	2476.86	0.489278	5.9	46.118	3.95562	4.39692
2014	Nigeria	52.672	80.4	9.8	121	2563.9	0.445932	6.1	46.982	3.96408	4.38701
2015	Nigeria	53.112	79.5	11.1	118	2563.15	0.589078	6.2	47.838	3.9724	4.37576
2016	Nigeria	53.541	78.5	12	117	2456.31	0.474969	6.3	48.683	3.98045	4.3631
2017	Nigeria	53.95	77.3	11.9	117	2412.37	0.532658	6.4	4.31033	3.98806	4.34769
2018	Nigeria	54.332	75.7	12.6	116	2395.97	0.590346	6.5	4.23885	3.99511	4.32678
2001	Rwanda	49.936	99.6	38.5	96	346.534	0.819402	2.4	9.55488	3.91074	4.60116
2002	Rwanda	50.987	91.9	35.1	98	383.13	0.88917	2.5	8.16865	3.93157	4.5207
2003	Rwanda	52.178	83.8	34.4	99	385.615	2.66806	2.6	2.28615	3.95466	4.42843
2004	Rwanda	53.595	75.3	35.6	98	408.446	2.19401	2.7	1.45504	3.98146	4.32148
2005	Rwanda	55.254	68	34.9	98	438.679	1.83513	2.8	1.84657	4.01194	4.21951
2006	Rwanda	57.083	61.6	33.1	100	468.394	1.56132	2.9	2.30125	4.04451	4.12066
2007	Rwanda	58.915	56.2	31.5	101	491.842	1.85814	3.1	2.53967	4.0761	4.02892
2008	Rwanda	60.612	51.4	28.6	104	532.371	1.93326	3.2	2.69188	4.10449	3.93964
2009	Rwanda	62.129	47.5	25.8	106	550.742	1.98445	3.3	2.70473	4.12921	3.86073
2010	Rwanda	63.433	43.8	23.9	108	576.049	2.16277	3.8	2.61244	4.14998	3.77963
2011	Rwanda	64.523	39.8	22.7	110	605.568	2.33047	3.8	2.52213	4.16702	3.68387
2012	Rwanda	65.438	37	22.2	110	642.968	2.15002	3.7	2.48945	4.1811	3.61092
2013	Rwanda	66.219	34.5	25.5	107	656.967	2.22828	3.8	2.47549	4.19297	3.54096
2014	Rwanda	66.884	32.5	30.2	102	689.701	2.25619	4	2.60347	4.20296	3.48124
2015	Rwanda	67.45	30.9	33.9	99	732.012	2.16891	4	2.76055	4.21139	3.43076
2016	Rwanda	67.93	29.6	34.8	98	755.867	2.29063	4.1	2.90771	4.21848	3.38777
2017	Rwanda	68.341	28.4	34.9	98	780.772	2.25612	4.3	3.04336	4.22451	3.34639
2018	Rwanda	68.7	27.3	35.6	97	826.339	2.22162	4.3	3.14498	4.22975	3.30689
2001	Senegal	58.177	65.1	24.2	97	1138.55	1.86655	2.3	40.464	4.06349	4.17592
2002	Senegal	58.675	62.2	22.9	98	1118.41	1.80434	2.4	40.607	4.07201	4.13035
2003	Senegal	59.259	59.2	21.2	99	1163.98	1.94603	2.4	40.898	4.08192	4.08092
2004	Senegal	59.912	56.1	19.2	101	1201.7	2.02509	2.4	41.306	4.09288	4.02714
2005	Senegal	60.62	53.2	17.4	102	1237.21	1.91118	2.4	41.714	4.10462	3.97406
2006	Senegal	61.365	50.6	15.8	104	1235.13	2.09333	2.4	42.124	4.11684	3.92395
2007	Senegal	62.126	48.2	12.9	107	1262.32	1.49675	2.4	42.535	4.12916	3.87536
2008	Senegal	62.88	46.2	11.1	109	1278.77	1.70219	2.4	42.947	4.14123	3.83298
2009	Senegal	63.607	44.3	9.9	111	1270.56	1.66424	2.4	43.359	4.15272	3.79098
2010	Senegal	64.284	42.6	9.8	111	1280.23	1.4513	2.4	43.773	4.16331	3.75185
2011	Senegal	64.898	41.1	9.6	111	1263.45	1.58821	2.4	44.188	4.17282	3.71601
2012	Senegal	65.448	39.8	9.2	111	1291.62	1.50281	2.6	44.603	4.18126	3.68387
2013	Senegal	65.939	38.6	10.1	110	1291.42	1.48919	2.8	45.019	4.18873	3.65325
2014	Senegal	66.37	37.5	11.2	109	1338.72	1.80001	2.8	45.436	4.19525	3.62434
2015	Senegal	66.747	36.4	11.4	109	1384.52	1.73373	2.9	45.862	4.20091	3.59457
2016	Senegal	67.078	35.4	10.3	110	1431.76	1.90543	2.9	46.296	4.20586	3.56671
2017	Senegal	67.38	34.4	9.6	112	1495.34	0.86727	3	3.75514	4.21035	3.53806
2018	Senegal	67.665	33.6	9.4	112	1547.09	-0.170893	3.1	3.74434	4.21457	3.51453
2001	Sierra Leone	40.369	136.9	50.7	84	272.991	2.51133	2.4	4.30471	3.69806	4.91925
2002	Sierra Leone	41.376	134.1	49.9	85	330.396	2.80494	2.5	5.02903	3.7227	4.89859
2003	Sierra Leone	42.419	131.2	49.4	85	344.826	2.20023	2.5	5.30042	3.7476	4.87672
2004	Sierra Leone	43.467	128.2	48.9	86	351.822	2.09712	2.6	5.0499	3.772	4.85359
2005	Sierra Leone	44.502	125	46.7	87	353.889	1.72106	2.7	4.69945	3.79553	4.82831
2006	Sierra Leone	45.517	121.6	43.8	90	357.22	1.08423	2.8	4.23526	3.81809	4.80074
2007	Sierra Leone	46.52	118.2	41.8	91	375.668	1.07385	2.8	3.74388	3.83988	4.77238
2008	Sierra Leone	47.508	114.5	40.3	92	386.654	0.632868	2.9	3.39942	3.8609	4.74057
2009	Sierra Leone	48.468	110.8	39.4	92	390.131	0.933092	3	3.25943	3.8809	4.70773
2010	Sierra Leone	49.382	107.2	37.5	94	401.835	1.27228	3.1	3.26133	3.89959	4.6747
2011	Sierra Leone	50.234	103.5	36.1	95	417.603	0.889032	3.1	3.27843	3.91669	4.63957
2012	Sierra Leone	51.018	100.2	34.6	96	470.301	0.952057	3.2	3.24879	3.93218	4.60717
2013	Sierra Leone	51.731	97	32.1	98	555.206	0.806216	3.3	3.21939	3.94606	4.57471
2014	Sierra Leone	52.372	94.9	29.8	100	567.834	1.33746	3.3	3.19115	3.95837	4.55282
2015	Sierra Leone	52.941	94.2	27.8	102	441.138	1.64069	3.4	3.15873	3.96918	4.54542
2016	Sierra Leone	53.444	88.6	27.3	102	457.833	1.84639	3.4	3.13692	3.97863	4.48413
2017	Sierra Leone	53.895	85.9	26.8	103	466.945	1.84365	3.5	3.13899	3.98704	4.45318
2018	Sierra Leone	54.309	83.4	26	104	472.825	1.84092	3.6	3.13795	3.99469	4.42365
2001	South Africa	55.089	46.6	4	121	6017.18	2.70275	7.5	57.368	4.00895	3.8416
2002	South Africa	54.31	46.7	3.8	121	6161.47	2.30159	8.5	57.898	3.99471	3.84374
2003	South Africa	53.749	47.2	3.7	122	6266.02	2.36642	8.8	58.446	3.98433	3.85439
2004	South Africa	53.444	48.3	3.5	122	6472.11	2.8168	8.8	58.993	3.97863	3.87743
2005	South Africa	53.447	48.2	3.5	122	6729.83	2.75352	8.9	59.536	3.97869	3.87536
2006	South Africa	53.795	47.5	3.5	122	7017.71	3.18102	9	60.077	3.98518	3.86073
2007	South Africa	54.452	45	3.6	122	7299.02	3.19139	9.1	60.616	3.99732	3.80666
2008	South Africa	55.36	41.2	3.7	122	7432.12	3.31786	9.7	61.154	4.01386	3.71844
2009	South Africa	56.46	36.5	3.5	123	7216.68	3.595	10.1	61.687	4.03353	3.59731
2010	South Africa	57.669	32.5	3.5	123	7328.62	3.91364	10.2	62.218	4.05472	3.48124
2011	South Africa	58.895	30.5	3.5	124	7454.72	4.08119	9.6	62.746	4.07576	3.41773
2012	South Africa	60.06	29.8	3.8	124	7500.04	4.2617	9.8	63.272	4.09534	3.39451
2013	South Africa	61.099	29.2	4.2	123	7563.99	4.21121	9.9	63.793	4.1125	3.37417
2014	South Africa	61.968	29	4.6	122	7582.7	4.25951	10	64.312	4.12662	3.3673
2015	South Africa	62.649	28.5	5	121	7556.79	4.39028	10.1	64.828	4.13755	3.3499
2016	South Africa	63.153	28.2	5.3	121	7476.62	4.35734	10.2	65.341	4.14556	3.33932
2017	South Africa	63.538	28.2	5.5	120	7476.39	4.35277	10.2	2.18371	4.15164	3.33932
2018	South Africa	63.857	27.8	5.7	120	7433.62	4.3482	10.2	2.12167	4.15665	3.32504
2001	Sudan	58.859	64.6	21.7	104	1053.69	1.12152	2.5	2.68298	4.07514	4.16821
2002	Sudan	59.258	62.7	21	105	1090.54	1.12865	2.6	2.75194	4.0819	4.13836
2003	Sudan	59.67	60.9	21.3	105	1142.51	1.26332	2.7	2.76118	4.08883	4.10923
2004	Sudan	60.092	59.1	21.6	104	1154.17	1.57303	2.8	2.68825	4.09588	4.07923
2005	Sudan	60.525	57.5	21.3	105	1206.51	1.59964	2.9	2.56647	4.10306	4.05178
2006	Sudan	60.969	55.9	20.6	105	1291.57	1.77736	3	2.43708	4.11037	4.02356
2007	Sudan	61.422	54.4	20.2	106	1401.2	2.04945	3	2.34446	4.11777	3.99636
2008	Sudan	61.879	53.1	20.2	106	1469.97	1.73195	3	2.30184	4.12518	3.97218
2009	Sudan	62.33	51.8	20.7	105	1477.74	2.56235	3.1	2.3877	4.13244	3.94739
2010	Sudan	62.764	50.6	21.8	104	1489.88	1.63768	3.1	2.51876	4.13938	3.92395
2011	Sudan	63.171	49.5	21.3	104	1597.98	1.33374	3.2	2.6586	4.14585	3.90197
2012	Sudan	63.542	48.4	19.9	108	1787	1.39415	3.3	2.77751	4.1517	3.8795
2013	Sudan	63.875	47.3	15.8	111	1821.31	1.0904	3.4	2.8806	4.15693	3.85651
2014	Sudan	64.169	46.2	13.3	114	1825.54	1.39703	3.5	2.95382	4.16152	3.83298
2015	Sudan	64.429	45.2	11.4	117	1869.55	2.11914	3.6	3.01388	4.16556	3.8111
2016	Sudan	64.663	44.2	11.9	116	1911.03	1.10383	3.6	3.06631	4.16919	3.78872
2017	Sudan	64.881	43.1	12.2	115	1945.71	1.14203	3.7	3.12232	4.17255	3.76352
2018	Sudan	65.095	42	12.4	114	1855.63	1.18023	3.7	3.18054	4.17585	3.73767
2001	Tanzania	51.444	74.3	33.1	97	539.528	1.07769	4.3	4.23531	3.94049	4.30811
2002	Tanzania	52.142	69.9	34.2	97	562.318	1.32267	4.3	4.34092	3.95397	4.24707
2003	Tanzania	52.866	65.8	33.7	98	583.314	1.48953	4.4	5.22973	3.96776	4.18662
2004	Tanzania	53.602	62.2	33.8	98	609.637	1.97032	4.5	5.38614	3.98159	4.13035
2005	Tanzania	54.349	58.8	31.7	101	637.006	2.34444	4.8	5.35914	3.99543	4.07414
2006	Tanzania	55.119	56.1	30.3	103	659.804	2.41425	4.8	5.33236	4.00949	4.02714
2007	Tanzania	55.926	53.4	30.6	103	684.884	1.969	4.9	5.31637	4.02403	3.97781
2008	Tanzania	56.777	51.3	30.8	102	703.588	2.26011	5	5.31811	4.03913	3.93769
2009	Tanzania	57.666	49.1	32.6	101	719.723	1.50622	5	5.31891	4.05467	3.89386
2010	Tanzania	58.584	47.3	31.6	102	743.404	1.47085	5.1	5.3421	4.07046	3.85651
2011	Tanzania	59.525	45.7	30.7	103	777.227	1.30534	5.1	5.35186	4.0864	3.8221
2012	Tanzania	60.47	44.3	29.1	104	788.439	1.19266	5.5	5.35959	4.10215	3.79098
2013	Tanzania	61.398	43.1	27.9	106	817.123	1.21898	5.6	5.3491	4.11738	3.76352
2014	Tanzania	62.288	42	26.5	108	846.387	1.24286	5.7	5.31972	4.13177	3.73767
2015	Tanzania	63.111	41	24.8	110	871.998	1.30549	5.9	5.28348	4.1449	3.71357
2016	Tanzania	63.844	39.8	24.4	110	904.382	1.68181	6	5.23987	4.15644	3.68387
2017	Tanzania	64.479	38.3	24.5	110	937.301	1.57664	6	5.19778	4.16634	3.64545
2018	Tanzania	65.015	37	25	109	957.126	1.47147	6	5.14549	4.17462	3.61092
2001	Togo	53.554	72.7	31.4	96	547.879	0.438432	4	33.356	3.98069	4.28634
2002	Togo	53.71	70.8	31.2	97	554.127	0.460222	4.1	33.809	3.9836	4.25986
2003	Togo	53.938	69	29.9	98	576.543	0.508334	4.1	34.265	3.98784	4.23411
2004	Togo	54.234	67.3	28.9	99	556.583	0.599053	4.2	34.724	3.99331	4.20916
2005	Togo	54.602	65.6	27.8	101	517.007	0.679358	4.2	35.185	4.00007	4.18358
2006	Togo	55.052	63.9	27.3	101	516.78	0.761435	4.3	35.649	4.00828	4.15732
2007	Togo	55.581	62.3	26.4	102	497.123	0.840205	4.3	36.116	4.01784	4.13196
2008	Togo	56.178	60.7	25.7	103	503.451	0.826839	4.3	36.587	4.02853	4.10594
2009	Togo	56.818	59.2	24.8	104	517.101	0.953765	4.3	37.058	4.03985	4.08092
2010	Togo	57.468	57.7	24	105	534.044	1.55496	4.3	37.533	4.05123	4.05526
2011	Togo	58.092	56.2	23.2	105	553.201	1.44527	4.4	38.032	4.06203	4.02892
2012	Togo	58.661	54.8	22.3	106	573.924	1.63061	4.4	38.546	4.07178	4.00369
2013	Togo	59.16	53.4	21.4	107	593.162	1.33861	4.5	39.061	4.08025	3.97781
2014	Togo	59.58	52.1	21.1	108	612.149	1.39499	4.5	39.579	4.08732	3.95316
2015	Togo	59.927	50.8	21.3	108	630.937	1.27253	4.7	40.1	4.09313	3.9279
2016	Togo	60.22	49.5	21.3	107	649.446	1.32634	4.8	40.628	4.098	3.90197
2017	Togo	60.489	48.2	21.1	107	661.148	1.09466	4.7	3.78512	4.10246	3.87536
2018	Togo	60.76	47	20.7	108	676.852	0.862983	4.8	3.74927	4.10693	3.85015
